# Supplementary material for: The Binding Ring Illusion: assimilation affects the perceived size of a circular array
Source: F1000Res. 2013 Apr 25;2:58. Originally published 2013 Feb 22. [Version 2] doi: 10.12688/f1000research.2-58.v2 (PMC3901510; doi:10.12688/f1000research.2-58.v2)
Supplement: Experiment 1: Proportion of participants perceiving test arrays as being larger than reference arrays — The first five rows of data indicate the proportion of times participants perceived an unbound test array as being larger than a fixed unbound reference array. The second five rows indicate the proportion of times participants perceived a binding ring array as being larger than a fixed unbound reference array. Each proportion was calculated from 20 trials. [file f1000research-2-1394-s0000.tgz]

Archive with 1 entries (1 files):
- Experiment_1.xlsx
