# Supplementary material for: The Binding Ring Illusion: assimilation affects the perceived size of a circular array
Source: F1000Res. 2013 Apr 25;2:58. Originally published 2013 Feb 22. [Version 2] doi: 10.12688/f1000research.2-58.v2 (PMC3901510; doi:10.12688/f1000research.2-58.v2)
Supplement: Experiment 1: Proportion of participants perceiving test arrays as being larger than reference arrays — The first five rows of data indicate the proportion of times participants perceived an unbound test array as being larger than a fixed unbound reference array. The second five rows indicate the proportion of times participants perceived a binding ring array as being larger than a fixed unbound reference array. Each proportion was calculated from 20 trials. [file f1000research-2-1394-s0000.tgz › Experiment_1.xlsx]

## Sheet: Sheet1
		Radius of the test array (°)
Participant number	Array	2.5	2.6	2.8	2.9	3	3.1	3.3	3.4	3.5
1	Control	0	0	0	0	0.15	0.5	0.6	0.9	1
2	Control	0.05	0.15	0.25	0.15	0.1	0.45	0.6	0.55	0.7
3	Control	0	0	0	0	0.05	0.25	0.75	0.9	0.95
4	Control	0	0	0.1	0.1	0.25	0.35	0.5	0.95	0.85
5	Control	0	0	0	0	0.2	0.5	0.95	0.9	0.95
1	Binding ring	0	0	0	0.1	0.25	1	1	0.95	1
2	Binding ring	0.05	0.25	0.25	0.3	0.25	0.7	0.8	0.95	0.95
3	Binding ring	0	0	0	0.15	0.55	0.85	1	1	1
4	Binding ring	0	0	0.2	0.2	0.6	0.75	0.95	0.95	1
5	Binding ring	0	0	0	0.1	0.5	0.85	1	1	1
