# Supplementary material for: The Binding Ring Illusion: assimilation affects the perceived size of a circular array
Source: F1000Res. 2013 Apr 25;2:58. Originally published 2013 Feb 22. [Version 2] doi: 10.12688/f1000research.2-58.v2 (PMC3901510; doi:10.12688/f1000research.2-58.v2)
Supplement: Experiment 2: reversal choices — For subjects 1-10, values indicate the average difference in a radius at which participants made a reversal choice in the staircase for each of the five conditions tested labelled: BR Shift Xº. Each condition was tested 4 times and 5 reversals were recorded resulted in 20 total reversals. The 1st reversal of each trial was excluded from analysis. The mean for each subject(shown) was automatically computed by the stimulus presentation software: Adjustable_BR_Staircase.m on the basis of the remaining 4 reversals per trial. A copy of the program is available upon request. [file f1000research-2-1394-s0001.tgz]

Archive with 1 entries (1 files):
- Experiment_2.xlsx
