# Supplementary material for: The Binding Ring Illusion: assimilation affects the perceived size of a circular array
Source: F1000Res. 2013 Apr 25;2:58. Originally published 2013 Feb 22. [Version 2] doi: 10.12688/f1000research.2-58.v2 (PMC3901510; doi:10.12688/f1000research.2-58.v2)
Supplement: Experiment 3: perceived size of test and reference arrays at high and low spatial frequency — For the control conditions, the rows of data indicate the proportion of times participants perceived a unbound test array as being larger than a fixed unbound reference array. For the binding ring conditions, the rows of indicate the proportion of times participants perceived a binding ring array as being larger than a fixed unbound reference array. In the high spatial frequency (HSF condition), both arrays were high-pass filtered. In the low spatial frequency (LSF) condition, both arrays were low-passed filtered. Each proportion was calculated from 20 trials. [file f1000research-2-1394-s0002.tgz]

Archive with 1 entries (1 files):
- Experiment_3.xlsx
