# Supplementary material for: The Binding Ring Illusion: assimilation affects the perceived size of a circular array
Source: F1000Res. 2013 Apr 25;2:58. Originally published 2013 Feb 22. [Version 2] doi: 10.12688/f1000research.2-58.v2 (PMC3901510; doi:10.12688/f1000research.2-58.v2)
Supplement: Experiment 3: perceived size of test and reference arrays at high and low spatial frequency — For the control conditions, the rows of data indicate the proportion of times participants perceived a unbound test array as being larger than a fixed unbound reference array. For the binding ring conditions, the rows of indicate the proportion of times participants perceived a binding ring array as being larger than a fixed unbound reference array. In the high spatial frequency (HSF condition), both arrays were high-pass filtered. In the low spatial frequency (LSF) condition, both arrays were low-passed filtered. Each proportion was calculated from 20 trials. [file f1000research-2-1394-s0002.tgz › Experiment_3.xlsx]

## Sheet: Sheet1
			Radius of the test array (°)
Participant number	Frequency	Array	2.5	2.6	2.8	2.9	3	3.1	3.3	3.4	3.5
1	HSF	Control	0	0	0	0.05	0.4	0.85	1	1	1
2	HSF	Control	0	0	0	0.35	0.5	0.9	1	1	1
3	HSF	Control	0	0	0.1	0.35	0.65	0.8	0.8	1	1
4	HSF	Control	0	0	0	0.25	0.6	0.85	0.85	1	1
5	HSF	Control	0.05	0.15	0.25	0.35	0.6	0.45	0.65	0.8	0.95
6	HSF	Control	0	0	0.1	0.2	0.6	0.9	0.95	1	1
7	HSF	Control	0	0	0	0.2	0.45	0.95	0.9	0.95	1
8	HSF	Control	0	0	0.05	0.1	0.35	0.7	1	1	1
9	HSF	Control	0	0.1	0.25	0.2	0.5	0.65	0.95	0.95	0.95
10	HSF	Control	0	0.05	0	0.05	0.55	0.9	0.95	1	1
11	HSF	Control	0.05	0	0	0.25	0.3	0.9	1	1	0.95
12	HSF	Control	0.05	0.05	0	0.3	0.55	0.8	0.95	1	1
1	HSF	Binding ring	0	0	0	0	0.1	0.4	0.65	0.95	1
2	HSF	Binding ring	0	0	0	0	0.1	0.5	0.95	1	1
3	HSF	Binding ring	0	0.1	0.05	0.1	0.3	0.55	0.9	1	0.95
4	HSF	Binding ring	0	0	0	0	0.15	0.3	0.55	1	0.95
5	HSF	Binding ring	0.1	0.2	0.1	0.05	0.05	0.15	0.45	0.55	0.65
6	HSF	Binding ring	0	0	0	0	0	0.35	0.55	0.75	0.9
7	HSF	Binding ring	0	0	0	0.05	0.15	0.6	0.8	0.95	1
8	HSF	Binding ring	0	0	0	0.15	0.35	0.8	0.85	1	1
9	HSF	Binding ring	0.05	0.05	0.05	0.2	0.15	0.4	0.3	0.65	0.75
10	HSF	Binding ring	0	0.05	0	0	0.35	0.7	0.95	0.95	1
11	HSF	Binding ring	0	0	0.1	0.1	0.2	0.65	0.7	1	0.95
12	HSF	Binding ring	0.05	0	0.05	0.1	0.1	0.45	0.85	0.8	0.95
1	LSF	Control	0	0	0	0.1	0.25	1	1	1	1
2	LSF	Control	0	0	0	0.15	0.65	0.8	1	1	0.95
3	LSF	Control	0	0.05	0.15	0.15	0.6	0.65	0.95	1	0.95
4	LSF	Control	0	0	0	0.25	0.5	0.7	0.95	1	1
5	LSF	Control	0.05	0.15	0.25	0.3	0.65	0.6	0.9	0.85	0.95
6	LSF	Control	0	0	0	0.15	0.5	0.9	0.8	1	1
7	LSF	Control	0	0	0	0.2	0.6	0.55	0.85	0.9	1
8	LSF	Control	0	0	0	0.15	0.55	1	1	1	1
9	LSF	Control	0	0.15	0.15	0.25	0.5	0.65	0.85	0.95	0.9
10	LSF	Control	0.05	0	0	0.1	0.7	0.8	1	1	1
11	LSF	Control	0	0.05	0	0.2	0.5	0.85	1	1	0.95
12	LSF	Control	0	0	0.05	0.25	0.7	0.75	0.95	0.95	1
1	LSF	Binding ring	0	0	0	0	0.1	0.3	0.9	1	1
2	LSF	Binding ring	0	0	0	0	0	0.1	0.4	0.8	1
3	LSF	Binding ring	0	0	0	0.15	0.05	0.4	0.85	0.75	0.9
4	LSF	Binding ring	0	0	0	0	0.1	0.15	0.5	0.8	0.95
5	LSF	Binding ring	0.05	0	0.1	0.15	0.05	0.1	0.1	0.35	0.3
6	LSF	Binding ring	0	0	0	0.05	0.25	0.6	0.55	0.7	0.8
7	LSF	Binding ring	0	0	0	0.05	0.2	0.35	0.7	1	1
8	LSF	Binding ring	0	0	0	0.05	0.15	0.7	0.9	0.95	1
9	LSF	Binding ring	0	0	0	0	0.2	0.3	0.45	0.6	0.35
10	LSF	Binding ring	0	0	0	0	0.1	0.25	0.6	0.75	0.95
11	LSF	Binding ring	0	0	0	0.05	0	0.3	0.65	0.95	0.85
12	LSF	Binding ring	0	0	0	0.1	0	0.35	0.65	0.75	1
