# Supplementary material for: The Binding Ring Illusion: assimilation affects the perceived size of a circular array
Source: F1000Res. 2013 Apr 25;2:58. Originally published 2013 Feb 22. [Version 2] doi: 10.12688/f1000research.2-58.v2 (PMC3901510; doi:10.12688/f1000research.2-58.v2)
Supplement: Experiment 4: perceived size of test and reference arrays with lines only present either within the interior of the elements or connecting the elements — In experiment 4a the first five rows of data indicate the proportion of times participants perceived an unbound test array as being larger than a fixed unbound reference array. The second five rows of indicate the proportion of times participants perceived an array with a line connecting the local elements as being larger than a fixed unbound reference array. Each proportion was calculated from 20 trials. In experiment 4b the first five rows of data indicate the proportion of times participants perceived an unbound test array as being larger than a fixed unbound reference array. The second five rows of indicate the proportion of times participants perceived an array with a line intersecting only the interiors of the elements as being larger than a fixed unbound reference array. Each proportion was calculated from 20 trials. [file f1000research-2-1394-s0003.tgz]

Archive with 1 entries (1 files):
- Experiment_4.xlsx
